# Supplementary material for: Rational Design of Plant Hairpin-like Peptide EcAMP1: Structural–Functional Correlations to Reveal Antibacterial and Antifungal Activity
Source: Molecules. 2022 May 31;27(11):3554. doi: 10.3390/molecules27113554 (PMC9182383; doi:10.3390/molecules27113554)
Supplement: Supplementary file 1 [file molecules-27-03554-s001.zip]

Archive with 1 entries (1 files):
- molecules-1722688-supplementary.pdf
